# Supplementary material for: Combined Treatment with Curcumin and Ferulic Acid Suppressed the Aβ-Induced Neurotoxicity More than Curcumin and Ferulic Acid Alone
Source: Int J Mol Sci. 2022 Aug 26;23(17):9685. doi: 10.3390/ijms23179685 (PMC9456505; doi:10.3390/ijms23179685)
Supplement: Supplementary file 1 [file ijms-23-09685-s001.zip]

Archive with 1 entries (1 files):
- ijms-1796846-supplementary.pdf
